# Supplementary material for: Association Between Dietary Patterns, Weight Loss, and Handgrip Strength Among Qatari Adults with a History of Bariatric Surgery: Results from the Qatar Biobank Study
Source: Nutrients. 2026 Apr 29;18(9):1411. doi: 10.3390/nu18091411 (PMC13165315; doi:10.3390/nu18091411)
Supplement: Supplementary file 1 [file nutrients-18-01411-s001.zip]

Archive with 1 entries (1 files):
- nutrients-4257245-supplementary.pdf
